# Supplementary material for: Short-Term Annoyance Due to Night-Time Road, Railway, and Air Traffic Noise: Role of the Noise Source, the Acoustical Metric, and Non-Acoustical Factors
Source: Int J Environ Res Public Health. 2021 Apr 27;18(9):4647. doi: 10.3390/ijerph18094647 (PMC8123875; doi:10.3390/ijerph18094647)
Supplement: Supplementary file 1 [file ijerph-18-04647-s001.zip]

Archive with 5 entries (4 files):
- ijerph-1184470/
- ijerph-1184470/Table S1.pdf
- ijerph-1184470/Table S2.pdf
- ijerph-1184470/Table S3.pdf
- ijerph-1184470/Table S4.pdf
